# Supplementary material for: Transcriptomic Profiling Reveals Novel Candidate Genes and Signalling Programs in Breast Cancer Quiescence and Dormancy
Source: Cancers (Basel). 2021 Aug 4;13(16):3922. doi: 10.3390/cancers13163922 (PMC8392441; doi:10.3390/cancers13163922)
Supplement: Supplementary file 1 [file cancers-13-03922-s001.zip]

Archive with 5 entries (5 files):
- supplementary_figure_S1.jpg
- supplementary_figure_S2.jpg
- supplementary_figure_S3.jpg
- supplementary_table_S1.pdf
- supplementary_table_S2.pdf
